# Supplementary material for: Performance Evaluation of Open Channel Buhlmann Fecal Calprotectin Turbo Assay on Abbott Alinity C Analyzer
Source: Diagnostics (Basel). 2024 Aug 11;14(16):1744. doi: 10.3390/diagnostics14161744 (PMC11353904; doi:10.3390/diagnostics14161744)
Supplement: Supplementary file 1 [file diagnostics-14-01744-s001.zip]

Archive with 1 entries (1 files):
- diagnostics-3109032-supplementary.pdf
